# Supplementary material for: Armadillo-repeat kinesin1 interacts with Arabidopsis atlastin RHD3 to move ER with plus-end of microtubules
Source: Nat Commun. 2020 Nov 2;11:5510. doi: 10.1038/s41467-020-19343-2 (PMC7606470; doi:10.1038/s41467-020-19343-2)
Supplement: Supplementary file 20 — Source Data [file 41467_2020_19343_MOESM20_ESM.xlsx]

## Sheet: Figure 1
	Figure 1k													Figure 1l
	genotype	length												genotype	angle
	rhd3ren9	82.2511												rhd3ren9	96.68
	rhd3ren9	70.222			genotype	length	SD	SE	NO. of samples	sqrt of sample	%	T-test		rhd3ren9	110.71
	rhd3ren9	70.2209			WT	694.85	188.365	31.3942	36	6				rhd3ren9	57.67		genotype	angle	SD	SE	NO. of samples	sqrt of sample
	rhd3ren9	52.0582			ren9-1	573.407	145.84	20.4217	51	7.14143	0.82446	0.000535049		rhd3ren9	108.88		rhd3ren9	103.455	62.6547	7.95715	62	7.87401
	rhd3ren9	62.4106			rhd3-1	223.803	57.3779	7.40746	60	7.74597				rhd3ren9	127.41		ren9	21.2875	7.11496	0.821564	75	8.66025
	rhd3ren9	47.7914			rhd3-1 ren9-1	86.4871	32.6433	4.52681	52	7.2111	0.386506	3.4401e-29		rhd3ren9	86.3		rhd3	44.1418	14.1265	1.30045	118	10.8628
	rhd3ren9	84.0794												rhd3ren9	37.45		WT	3.41951	2.99685	0.383707	61	7.81025
	rhd3ren9	79.0345												rhd3ren9	70.72
	rhd3ren9	106.34												rhd3ren9	87.98
	rhd3ren9	109.674												rhd3ren9	55.22
	rhd3ren9	104.574												rhd3ren9	93.72		genotype	angle	SD	SE	NO. of samples	sqrt of sample		T-test
	rhd3ren9	121												rhd3ren9	63.04		WT	3.41951	2.99685	0.383707	61	7.81025
	rhd3ren9	78.4842												rhd3ren9	51.89		ren9-1	21.2875	7.11496	0.821564	75	8.66025		1.26513e-38
	rhd3ren9	72.6555												rhd3ren9	114.19		rhd3-1	44.1418	14.1265	1.30045	118	10.8628
	rhd3ren9	103.899												rhd3ren9	54.96		rhd3-1 ren9-1	103.455	62.6547	7.95715	62	7.87401		6.03625e-19
	rhd3ren9	114.942												rhd3ren9	47.24
	rhd3ren9	117.118												rhd3ren9	57.99
	rhd3ren9	68.8051												rhd3ren9	102.41
	rhd3ren9	85.3632												rhd3ren9	39.88
	rhd3ren9	77.4697												rhd3ren9	33.76
	rhd3ren9	232.229												rhd3ren9	84.92
	rhd3ren9	160.037												rhd3ren9	49.64
	rhd3ren9	51.7238												rhd3ren9	29.46
	rhd3ren9	63.7911												rhd3ren9	40.6
	rhd3ren9	67.6092												rhd3ren9	97.14
	rhd3ren9	88.7655												rhd3ren9	304.63
	rhd3ren9	61.2743												rhd3ren9	42.1
	rhd3ren9	70.5315												rhd3ren9	55.25
	rhd3ren9	39.0535												rhd3ren9	247
	rhd3ren9	34.8794												rhd3ren9	129.97
	rhd3ren9	59.0109												rhd3ren9	154.35
	rhd3ren9	63.0957												rhd3ren9	130.05
	rhd3ren9	80.9168												rhd3ren9	97.74
	rhd3ren9	94.9138												rhd3ren9	89.95
	rhd3ren9	76.8228												rhd3ren9	113.59
	rhd3ren9	96.1672												rhd3ren9	59.67
	rhd3ren9	109.979												rhd3ren9	310.16
	rhd3ren9	95.1952												rhd3ren9	59.57
	rhd3ren9	119.475												rhd3ren9	124.2
	rhd3ren9	139.956												rhd3ren9	83.25
	rhd3ren9	120.558												rhd3ren9	108.29
	rhd3ren9	47.7625												rhd3ren9	92.12
	rhd3ren9	72.0589												rhd3ren9	52.89
	rhd3ren9	80.4066												rhd3ren9	47.96
	rhd3ren9	96.1942												rhd3ren9	84.17
	rhd3ren9	82.0832												rhd3ren9	109.76
	rhd3ren9	64.926												rhd3ren9	39.2
	rhd3ren9	76.7635												rhd3ren9	170.12
	rhd3ren9	73.4735												rhd3ren9	111.41
	rhd3ren9	112.769												rhd3ren9	138.73
	rhd3ren9	73.6211												rhd3ren9	96.07
	rhd3ren9	82.8912												rhd3ren9	124.76
	ren9	589.04												rhd3ren9	134.38
	ren9	791.707												rhd3ren9	167.12
	ren9	951.985												rhd3ren9	105.3
	ren9	908.569												rhd3ren9	330.81
	ren9	724.058												rhd3ren9	130.25
	ren9	274.357												rhd3ren9	98.7
	ren9	335.806												rhd3ren9	104
	ren9	479.725												rhd3ren9	101.94
	ren9	537.333												rhd3ren9	138.84
	ren9	623.605												rhd3ren9	126.02
	ren9	596.83												ren9	18.59
	ren9	488.507												ren9	13.67
	ren9	588.826												ren9	22.07
	ren9	809.198												ren9	21.78
	ren9	983.978												ren9	14.05
	ren9	814.51												ren9	17.46
	ren9	447.531												ren9	17.06
	ren9	663.506												ren9	30.29
	ren9	527.796												ren9	17.08
	ren9	588.652												ren9	18.34
	ren9	548.811												ren9	18.6
	ren9	524.273												ren9	37.32
	ren9	462.038												ren9	30.45
	ren9	489.05												ren9	21.48
	ren9	429.749												ren9	22.45
	ren9	614.305												ren9	38.92
	ren9	542.21												ren9	30.26
	ren9	473.901												ren9	24.71
	ren9	485.118												ren9	23.55
	ren9	405.592												ren9	25.61
	ren9	526.326												ren9	31.15
	ren9	602.363												ren9	33.26
	ren9	547.489												ren9	33.91
	ren9	480.252												ren9	8.24
	ren9	425.827												ren9	20.67
	ren9	510.703												ren9	19.66
	ren9	503.879												ren9	34.25
	ren9	529.876												ren9	15.18
	ren9	512.319												ren9	33.59
	ren9	527.447												ren9	15.64
	ren9	489.582												ren9	12.57
	ren9	420.416												ren9	22.62
	ren9	645.162												ren9	9.7
	ren9	480.746												ren9	22.62
	ren9	506.827												ren9	19.4
	ren9	570.351												ren9	21.85
	ren9	484.621												ren9	20.71
	ren9	722.124												ren9	14.99
	ren9	733.204												ren9	15.02
	ren9	658.952												ren9	13.76
	ren9	664.705												ren9	19.67
	rhd3	189.548												ren9	16.11
	rhd3	220.692												ren9	14.28
	rhd3	241.263												ren9	23.3
	rhd3	356.271												ren9	14.51
	rhd3	220.496												ren9	18.33
	rhd3	293.887												ren9	27.04
	rhd3	206.831												ren9	36.21
	rhd3	221.613												ren9	21.76
	rhd3	249.754												ren9	28.13
	rhd3	214.963												ren9	21.26
	rhd3	350.171												ren9	18.07
	rhd3	287.26												ren9	18.19
	rhd3	151.821												ren9	27.07
	rhd3	242.333												ren9	5.7
	rhd3	175.165												ren9	16.01
	rhd3	204.708												ren9	13.33
	rhd3	146.94												ren9	4.92
	rhd3	274.984												ren9	18.15
	rhd3	221.398												ren9	20.19
	rhd3	277.006												ren9	16.48
	rhd3	158.531												ren9	23.39
	rhd3	195.036												ren9	30.56
	rhd3	164.209												ren9	21
	rhd3	215.015												ren9	16.57
	rhd3	184.908												ren9	22.87
	rhd3	183.981												ren9	21.32
	rhd3	281.91												ren9	17.75
	rhd3	304.909												ren9	25.72
	rhd3	253.542												ren9	18.27
	rhd3	202.071												ren9	25.13
	rhd3	201.493												ren9	28.54
	rhd3	377.984												ren9	21.03
	rhd3	233.056												ren9	17.01
	rhd3	159.588												ren9	26.16
	rhd3	275.915												rhd3	63.87
	rhd3	244.131												rhd3	28.09
	rhd3	267.68												rhd3	27.54
	rhd3	315.443												rhd3	32.05
	rhd3	296.254												rhd3	48.04
	rhd3	296.918												rhd3	44.75
	rhd3	333.371												rhd3	32.11
	rhd3	170.501												rhd3	49.53
	rhd3	182.838												rhd3	36.26
	rhd3	148.58												rhd3	53.29
	rhd3	213.296												rhd3	51.63
	rhd3	143.411												rhd3	36.58
	rhd3	173.89												rhd3	39.36
	rhd3	189.553												rhd3	29.7
	rhd3	169.704												rhd3	34.61
	rhd3	154.388												rhd3	70.41
	rhd3	167.992												rhd3	45.26
	rhd3	187.96												rhd3	39.76
	rhd3	192.151												rhd3	47.69
	rhd3	157.55												rhd3	43.99
	rhd3	186.315												rhd3	36.87
	rhd3	206.038												rhd3	48.28
	rhd3	197.82												rhd3	39.91
	rhd3	250.216												rhd3	43.72
	rhd3	242.812												rhd3	36.12
	rhd3	200.132												rhd3	48.14
	WT	625.375												rhd3	48.27
	WT	811.52												rhd3	42.88
	WT	558.172												rhd3	38.55
	WT	737.459												rhd3	34.38
	WT	661.671												rhd3	31.17
	WT	937.535												rhd3	45
	WT	482.442												rhd3	42.48
	WT	490.714												rhd3	26.85
	WT	447.357												rhd3	23.55
	WT	406.311												rhd3	41.19
	WT	514.444												rhd3	51.35
	WT	401.299												rhd3	45
	WT	426.847												rhd3	32.65
	WT	596.172												rhd3	43.34
	WT	824.323												rhd3	41.96
	WT	713.687												rhd3	60.79
	WT	553.674												rhd3	49.48
	WT	634.001												rhd3	35.43
	WT	690.114												rhd3	51.26
	WT	713.668												rhd3	36.19
	WT	949.42												rhd3	56.25
	WT	1030.48												rhd3	28.06
	WT	833.651												rhd3	29.26
	WT	721.014												rhd3	43.99
	WT	712.503												rhd3	41.45
	WT	939.553												rhd3	47.04
	WT	986.065												rhd3	41.03
	WT	474.244												rhd3	53.53
	WT	746.818												rhd3	66.37
	WT	510.007												rhd3	43.16
	WT	593.31												rhd3	40.62
	WT	931.289												rhd3	35.68
	WT	990.353												rhd3	38.43
	WT	982.69												rhd3	29.86
	WT	638.96												rhd3	79.34
	WT	747.462												rhd3	44.44
														rhd3	89.1
														rhd3	71.27
														rhd3	40.82
														rhd3	32.66
														rhd3	35.28
														rhd3	35.25
														rhd3	66.5
														rhd3	57.72
														rhd3	31.49
														rhd3	46.1
														rhd3	41.84
														rhd3	51.07
														rhd3	69.91
														rhd3	49.52
														rhd3	84.4
														rhd3	43.87
														rhd3	33.02
														rhd3	26.83
														rhd3	49.66
														rhd3	29.41
														rhd3	35.42
														rhd3	37.09
														rhd3	56.09
														rhd3	48.85
														rhd3	45.78
														rhd3	29.63
														rhd3	31.88
														rhd3	49.43
														rhd3	39.86
														rhd3	58.16
														rhd3	57.16
														rhd3	49.23
														rhd3	48.24
														rhd3	39.31
														rhd3	57.66
														rhd3	53.32
														rhd3	71.34
														rhd3	47.01
														rhd3	25
														rhd3	23.25
														rhd3	37.2
														rhd3	40.29
														rhd3	25.11
														rhd3	40.46
														rhd3	83.71
														rhd3	34.33
														rhd3	99.73
														rhd3	29.69
														rhd3	46.95
														rhd3	36.31
														rhd3	39.13
														rhd3	34.97
														rhd3	29.47
														rhd3	47.37
														rhd3	33.34
														rhd3	28.26
														rhd3	29.28
														WT	0.27
														WT	4.71
														WT	0.46
														WT	8.63
														WT	8.32
														WT	1.33
														WT	2.06
														WT	2.05
														WT	0.64
														WT	0.54
														WT	1.9
														WT	3.66
														WT	3
														WT	1.99
														WT	3.26
														WT	2.96
														WT	1.8
														WT	2.62
														WT	0.18
														WT	3.04
														WT	0.37
														WT	6.33
														WT	6
														WT	5.56
														WT	0.89
														WT	8.32
														WT	2.55
														WT	0.09
														WT	2.69
														WT	2.06
														WT	2.46
														WT	3.2
														WT	9.08
														WT	5.75
														WT	1.25
														WT	4.3
														WT	5.48
														WT	2.22
														WT	2.41
														WT	6.43
														WT	0.89
														WT	0.86
														WT	8.78
														WT	5.9
														WT	14.86
														WT	0.3
														WT	2.46
														WT	1.98
														WT	3.13
														WT	0.24
														WT	2.19
														WT	0.12
														WT	1.94
														WT	3.67
														WT	3.73
														WT	1.38
														WT	9.72
														WT	0.75
														WT	7.09
														WT	6.1
														WT	1.64

## Sheet: Figure 2
	Figure 2e
	WT										rhd3										ren9										rhd3 ren9
	time	angle									time	angle									time	angle									time	angle
	0	9.594									0	-4.164									0	-8.545									0	2.388
	0.5	-9.047									0.5	-28.86									0.5	9.269									0.5	2.388
	1	-6.429									1	-2.763									1	-7.43									1	3.839
	1.5	6.626									1.5	23.656									1.5	9.437									1.5	7.808
	2	-1.773									2	-8.047									2	8.154									2	7.808
	2.5	-0.969									2.5	19.633									2.5	2.736									2.5	2.22
	3	9.195									3	-23.939									3	10.616									3	5.19
	3.5	9.116									3.5	-1.717									3.5	-21.196									3.5	17.965
	4	-3.711									4	10.752									4	-24.774									4	38.016
	4.5	9.543									4.5	-26.471									4.5	19.59									4.5	35.918
	5	-2.836									5	9.541									5	-16.121									5	35.918
	5.5	-4.684									5.5	-14.073									5.5	4.506									5.5	35.887
	6	-8.48									6	12.01									6	18.42									6	35.887
	6.5	11.547									6.5	-24.206									6.5	-1.607									6.5	39.769
	7	-6.206									7	-27.935									7	15.587									7	39.769
	7.5	6.626									7.5	9.034									7.5	-5.655									7.5	39.769
	8	2.425									8	0.457									8	-5.655									8	47.755
	8.5	10.104									8.5	-8.62									8.5	-5.871									8.5	47.755
	9	9.699									9	12.667									9	-5.871									9	50.641
	9.5	0.346									9.5	-5.909									9.5	7.797									9.5	42.713
	10	1.727									10	29.17									10	-2.76									10	42.713
	10.5	-7.539									10.5	7.822									10.5	-10.05									10.5	42.713
	11	-5.673									11	12.172									11	4.773									11	39.56
	11.5	-3.056									11.5	-28.466									11.5	-14.78									11.5	37.481
	12	-2.878									12	10.921									12	-9.647									12	66.43
	12.5	6.367									12.5	9.452									12.5	-16.428									12.5	61.173
	13	-2.626									13	-26.656									13	2.843									13	64.503
	13.5	-6.012									13.5	-6.928									13.5	-14.889									13.5	64.019
	14	1.345									14	-14.561									14	-15.399									14	64.019
	14.5	5.422									14.5	11.159									14.5	-14.82									14.5	68.907
	15	-7.41									15	-1.262									15	-26.983									15	66.696
	15.5	11.639									15.5	1.894									15.5	-27.025									15.5	66.696
	16	-4.684									16	26.088									16	-11.079									16	69.584
	16.5	-3.156									16.5	16.616									16.5	-28.855									16.5	75.733
	17	11.907									17	-12.445									17	7.801									17	75.733
	17.5	-7.924									17.5	4.945									17.5	-28.788									17.5	75.733
	18	-11.15									18	5.708									18	-6.421									18	75.733
	18.5	2.999									18.5	6.35									18.5	-20.586									18.5	71.915
	19	-0.128									19	5.255									19	-16.851									19	74.258
	19.5	-12.26									19.5	5.73									19.5	-28.5									19.5	78.91
	20	4.167									20	4.346									20	-8.864									20	80.154
	20.5	3.466									20.5	7.96									20.5	-30.394									20.5	79.048
	21	-1.838									21	8.161									21	-30.806									21	81.304
	21.5	3.648									21.5	26.288									21.5	-6.756									21.5	81.304
	22	-9.534									22	33.303									22	-12.406									22	82.443
	22.5	3.223									22.5	34.437									22.5	-36.835									22.5	82.443
	23	-4.742									23	32.688									23	-10.068									23	86.886
	23.5	7.229									23.5	31.208									23.5	-34.23									23.5	86.886
	24	-6.108									24	60.901									24	-12.523									24	86.886
	24.5	-4.118									24.5	28.69									24.5	-30.618									24.5	86.886
	25	-7.691									25	37.416									25	-33.219									25	86.886
											25.5	63.38																			25.5	86.886
											26	21.231																			26	90.182
											26.5	28.776																			26.5	88.95
											27	47.786																			27	88.95
											27.5	31.533																			27.5	88.95
											28	57.207																			28	96.359
											28.5	69.176																			28.5	114.113
											29	48.627																			29	114.113
											29.5	51.008																			29.5	116.425
											30	5.99																			30	116.425
											30.5	51.403
											31	38.939
											31.5	23.138
											32	45.084
											32.5	72.747
											33	54.933
											33.5	9.452
											34	77.201
											34.5	66.192
											35	39.166
											35.5	30.209
											36	50.297
											36.5	51.176
											37	56.049
											37.5	53.286
											38	49.777
											38.5	47.081
											39	37.085

## Sheet: Figure 4
Figure 4c					Figure 4f					Figure 4i					Figure 4l					Figure 4o					Figure 4r					Figure 4u					Figure 4x
TMC-WT-T1		TMC-WT-T2			TMC-rhd3-T1		TMC-rhd3-T2			TMC-ren9-T1		TMC-ren9-T2			TMC-rhd3rhd9-T1		TMC-rhd3rhd9-T2			MT-WT-T1		MT-WT-T2			MT-rhd3-T1		MT-rhd3-T2			MT-ren9-T1		MT-ren9-T2			MT-rhd3ren9-T1		MT-rhd3ren9-T2
position	intensity	position	intensity		position	intensity	position	intensity		position	intensity	position	intensity		position	intensity	position	intensity		position	intensity	position	intensity		position	intensity	position	intensity		position	intensity	position	intensity		position	intensity	position	intensity
0	58.8568	0	106.296		0	24.9148	0	28.7973		0	40.7398	0	46.0113		0	51.2111	0	49.1214		0	58.186	0	91.5502		0	73.9301	0	69.4432		0	61.5835	0	61.8198		0	64.5583	0	103.42
1.02171	84.8914	1.03197	117.624		1.02564	29.8681	1.0141	28.7068		1.00983	42.1114	1.01044	69.7173		1.00983	53.1606	1.015	49.9498		1.0244	61.2755	1.01048	124.236		1.01557	79.8919	1.01483	74.0914		1.00839	68.6371	1.01581	53.9565		1.03228	85.0481	1.01514	102.223
2.04343	90.3756	2.06394	116.374		2.05129	29.9099	2.0282	40.2023		2.01966	39.1648	2.02088	57.7082		2.01967	53.2021	2.02999	53.8436		2.04879	70.4794	2.02096	132.417		2.03114	91.9415	2.02967	72.5407		2.01678	57.0032	2.03162	69.1562		2.06455	74.9834	2.03028	136.738
3.06514	105.773	3.09591	114.123		3.07693	27.3064	3.0423	49.805		3.0295	43.1707	3.03132	51.3683		3.0295	49.0752	3.04499	57.8183		3.07319	97.9531	3.03144	121.86		3.04671	74.7964	3.0445	86.0402		3.02517	59.7401	3.04744	88.9749		3.09683	107.88	3.04543	145.398
4.08686	106.726	4.12788	111.803		4.10257	32.7292	4.0564	49.9562		4.03933	36.2388	4.04176	61.6378		4.03934	52.2669	4.05998	60.933		4.09758	114.452	4.04191	129.756		4.06228	95.6304	4.05934	87.8298		4.03355	76.2048	4.06325	108.09		4.1291	129.702	4.06057	143.232
5.10857	80.3815	5.15985	122.525		5.12822	33.3585	5.07051	57.2059		5.04916	42.8234	5.05219	61.911		5.04917	51.8046	5.07498	50.5727		5.12198	103.99	5.05239	118.41		5.07785	124.346	5.07417	67.2868		5.04194	105.1	5.07906	148.918		5.16138	141.692	5.07571	114.253
6.13029	86.6379	6.19182	109.66		6.15386	24.2662	6.08461	79.6549		6.05899	47.7969	6.06263	65.1343		6.05901	52.3315	6.08997	51.9234		6.14637	69.6709	6.06287	118.454		6.09342	95.8693	6.089	59.483		6.05033	90.8487	6.09487	195.881		6.19365	122.994	6.09085	108.525
7.152	93.7574	7.22379	101.987		7.1795	23.2257	7.09871	104.649		7.06882	44.1544	7.07307	76.9866		7.06884	49.6961	7.10497	57.15		7.17077	80.6987	7.07335	115.403		7.10899	72.2364	7.10384	69.0835		7.05872	70.4089	7.11068	237.832		7.22593	125.317	7.10599	110.56
8.17372	101.699	8.25576	106.345		8.20515	32.5915	8.11281	121.85		8.07866	39.2581	8.08351	91.2887		8.07868	50.4914	8.11996	52.4225		8.19516	84.3383	8.08383	83.5852		8.12456	83.6502	8.11867	68.4973		8.06711	74.953	8.12649	237.506		8.2582	111.055	8.12114	118.622
9.19543	87.7657	9.28773	101.354		9.23079	33.0071	9.12691	130.739		9.08849	49.4698	9.09395	89.064		9.08851	57.5066	9.13496	62.3673		9.21956	92.8444	9.09431	99.566		9.14013	105.41	9.1335	54.8361		9.0755	84.2896	9.14231	214.963		9.29048	127.362	9.13628	115.844
10.2171	71.3804	10.3197	108.835		10.2564	34.1995	10.141	143.563		10.0983	49.1031	10.1044	74.4974		10.0983	56.2365	10.15	58.4291		10.244	86.8597	10.1048	138.566		10.1557	117.941	10.1483	49.0434		10.0839	80.3136	10.1581	150.375		10.3228	95.842	10.1514	117.243
11.2389	70.7069	11.3517	120.58		11.2821	27.2195	11.1551	158.415		11.1082	63.3771	11.1148	69.8407		11.1082	59.8327	11.1649	53.6933		11.2684	94.6001	11.1153	110.452		11.1713	97.0571	11.1632	55.1793		11.0923	63.8676	11.1739	150.113		11.355	95.5157	11.1666	115.178
12.2606	80.7138	12.3836	106.777		12.3077	26.7409	12.1692	179.048		12.118	44.6147	12.1253	48.0101		12.118	57.8171	12.1799	56.6681		12.2927	85.6078	12.1257	103.512		12.1868	87.3584	12.178	63.1283		12.1007	50.4948	12.1897	139.731		12.3873	95.0238	12.1817	107.969
13.2823	73.9753	13.4156	94.9721		13.3334	32.4417	13.1833	213.941		13.1278	52.5863	13.1357	61.9005		13.1279	62.0037	13.1949	61.9347		13.3171	87.4889	13.1362	80.4774		13.2024	61.0605	13.1928	67.2506		13.1091	57.6201	13.2056	116.537		13.4196	101.39	13.1968	116.059
14.304	89.6329	14.4476	90.9237		14.359	21.0116	14.1974	208.986		14.1376	54.127	14.1461	62.1392		14.1377	57.7037	14.2099	63.1271		14.3415	83.4014	14.1467	67.3465		14.218	67.0079	14.2077	70.6784		14.1174	66.7079	14.2214	122.441		14.4519	98.6546	14.212	118.96
15.3257	72.9608	15.4795	99.423		15.3847	23.5606	15.2115	231.434		15.1475	43.4125	15.1566	79.721		15.1475	61.9954	15.2249	59.7269		15.3659	124.717	15.1572	86.5888		15.2335	71.3468	15.2225	79.5893		15.1258	85.6985	15.2372	151.71		15.4841	101.211	15.2271	119.924
16.3474	81.6438	16.5115	95.1559		16.4103	24.4727	16.2256	217.144		16.1573	40.5498	16.167	72.9889		16.1574	53.7789	16.2399	62.3133		16.3903	131.892	16.1677	131.71		16.2491	70.548	16.2373	72.8815		16.1342	102.093	16.253	91.9981		16.5164	99.258	16.2423	147.244
17.3691	72.5779	17.5435	93.1327		17.4359	28.4583	17.2397	178.625		17.1671	45.5598	17.1775	73.936		17.1672	56.1504	17.2549	54.7447		17.4147	155.204	17.1781	101.234		17.2647	78.5885	17.2522	90.6827		17.1426	100.151	17.2688	109.315		17.5487	106.696	17.2574	131.057
18.3909	82.794	18.5755	94.9083		18.4616	29.1763	18.2538	167.075		18.177	32.6151	18.1879	56.6179		18.177	53.2243	18.2699	51.929		18.4391	138.323	18.1886	79.9339		18.2803	62.0603	18.267	75.8095		18.151	89.1385	18.2846	107.245		18.581	102.064	18.2726	124.273
19.4126	80.7724	19.6074	103.453		19.4872	29.4311	19.2679	124.741		19.1868	34.1747	19.1983	73.2544		19.1869	54.8963	19.2849	55.8783		19.4635	148.058	19.1991	79.077		19.2958	76.8115	19.2818	61.0381		19.1594	79.1013	19.3004	89.0418		19.6132	114.454	19.2877	126.586
20.4343	93.5338	20.6394	107.12		20.5129	32.1353	20.282	76.2453		20.1966	45.924	20.2088	51.1869		20.1967	52.286	20.2999	57.0606		20.4879	121.67	20.2096	66.0483		20.3114	91.9832	20.2967	59.6446		20.1678	90.7328	20.3162	115.444		20.6455	123.075	20.3028	117.623
21.456	119.532	21.6714	109.915		21.5385	35.9584	21.2961	58.9642		21.2065	46.6839	21.2192	61.4653		21.2065	60.4843	21.3149	62.6711		21.5123	111.133	21.2201	90.1994		21.327	87.3008	21.3115	55.7753		21.1762	87.9552	21.332	88.1457		21.6778	112.958	21.318	107.002
22.4777	121.573	22.7033	116.185		22.5642	39.52	22.3102	49.6322		22.2163	51.0125	22.2297	58.1339		22.2164	60.8258	22.3299	53.9482		22.5367	109.783	22.2305	74.6763		22.3425	97.6943	22.3263	59.9267		22.1846	93.5249	22.3479	134.504		22.7101	114.027	22.3331	103.858
23.4994	94.7547	23.7353	103.146		23.5898	35.8722	23.3243	47.4278		23.2261	51.0282	23.2401	61.0121		23.2262	53.1145	23.3449	59.7567		23.5611	78.4592	23.241	94.5446		23.3581	102.022	23.3412	60.0519		23.1929	112.389	23.3637	117.694		23.7423	115.803	23.3483	122.063
24.5212	83.501	24.7673	104.19		24.6154	30.7703	24.3384	50.452		24.236	53.8296	24.2505	66.3918		24.236	53.6804	24.3599	57.0047		24.5855	124.946	24.2515	105.688		24.3737	93.3331	24.356	68.3715		24.2013	70.0022	24.3795	120.941		24.7746	117.803	24.3634	116.133
25.5429	103.373	25.7992	104.733		25.6411	36.6406	25.3525	45.3879		25.2458	49.6652	25.261	78.2336		25.2459	59.8937	25.3749	61.8717		25.6099	110.54	25.262	94.9471		25.3892	71.5425	25.3708	61.8141		25.2097	70.6322	25.3953	123.436		25.8069	119.375	25.3786	111.764
26.5646	82.145	26.8312	103.058		26.6667	38.6065	26.3666	39.4284		26.2556	57.7305	26.2714	99.9052		26.2557	59.4038	26.3899	57.2147		26.6343	119.577	26.2724	77.2761		26.4048	74.6814	26.3857	74.7806		26.2181	91.8195	26.4111	149.95		26.8392	107.553	26.3937	132.142
27.5863	69.2243	27.8632	105.783		27.6924	37.9447	27.3807	34.6285		27.2655	48.9404	27.2819	75.8354		27.2655	67.7152	27.4049	57.0053		27.6587	129.579	27.2829	90.7036		27.4204	83.2191	27.4005	93.6984		27.2265	89.201	27.4269	169.76		27.8714	98.1749	27.4088	135.748
28.608	62.3073	28.8952	92.0956		28.718	37.4466	28.3948	31.3581		28.2753	56.5447	28.2923	106.276		28.2754	65.7423	28.4199	56.1772		28.6831	110.756	28.2934	109.337		28.436	83.9421	28.4153	99.7275		28.2349	121.532	28.4427	202.6		28.9037	105.932	28.424	127.246
29.6297	80.7862	29.9271	75.2902		29.7437	41.592	29.4089	36.3677		29.2851	50.5811	29.3027	93.2604		29.2852	68.4458	29.4349	52.5479		29.7075	94.3485	29.3039	85.9982		29.4515	78.347	29.4302	88.3941		29.2433	82.9025	29.4585	191.772		29.936	116.607	29.4391	129.997
30.6514	71.7009	30.9591	96.1318		30.7693	48.6877	30.423	37.4164		30.295	53.4082	30.3132	93.228		30.295	69.7501	30.4499	64.2455		30.7319	83.3888	30.3144	98.7762		30.4671	91.3898	30.445	65.6053		30.2517	74.7701	30.4744	204.997		30.9683	120.388	30.4543	128.292
31.6732	93.5514	31.9911	85.5133		31.7949	49.4698	31.4371	39.4356		31.3048	47.2228	31.3236	99.1512		31.3049	66.9626	31.4649	60.279		31.7563	87.0868	31.3248	80.0119		31.4827	93.6609	31.4598	74.7959		31.26	95.3734	31.4902	201.16		32.0005	113.738	31.4694	146.919
32.6949	94.2591	33.023	90.3758		32.8206	50.0302	32.4512	40.2863		32.3146	41.3767	32.334	92.6752		32.3147	63.0886	32.4799	61.556		32.7807	102.467	32.3353	116.252		32.4982	70.9418	32.4747	77.2459		32.2684	130.381	32.506	181.217		33.0328	112.034	32.4845	154.216
33.7166	107.616	34.055	96.0533		33.8462	48.7143	33.4653	30.804		33.3245	38.073	33.3445	92.0541		33.3246	65.7763	33.4948	53.7208		33.8051	80.353	33.3458	119.256		33.5138	75.4847	33.4895	59.4981		33.2768	145.964	33.5218	162.726		34.0651	108.928	33.4997	136.406
34.7383	104.143	35.087	73.1186		34.8719	46.1803	34.4794	28.7744		34.3343	44.1946	34.3549	74.4535		34.3344	64.1641	34.5098	56.1618		34.8294	77.6975	34.3563	91.7663		34.5294	59.945	34.5043	66.1919		34.2852	146.6	34.5376	172.727		35.0974	112.69	34.5148	126.53
35.76	107.914	36.1189	74.9554		35.8975	43.5783	35.4935	31.5186		35.3441	45.0919	35.3654	75.1566		35.3442	58.6014	35.5248	67.2913		35.8538	72.6523	35.3668	96.168		35.5449	61.6321	35.5192	78.1058		35.2936	94.4057	35.5534	135.95		36.1296	121.004	35.53	129.82
36.7817	109.163	37.1509	65.6184		36.9232	41.9635	36.5076	33.3782		36.354	53.4774	36.3758	66.4752		36.3541	58.9079	36.5398	56.7127		36.8782	79.0659	36.3772	137.473		36.5605	58.3852	36.534	67.2512		36.302	93.34	36.5692	145.92		37.1619	127.161	36.5451	135.863
37.8034	79.7643	38.1829	64.5671		37.9488	45.0719	37.5217	38.7816		37.3638	69.0448	37.3862	75.1805		37.3639	66.3407	37.5548	57.5775		37.9026	130.008	37.3877	137.015		37.5761	68.0061	37.5489	76.088		37.3104	64.5363	37.585	125.431		38.1942	111.613	37.5603	132.269
					38.9745	46.5068	38.5358	34.1015		38.3736	59.2396	38.3967	66.9805		38.3737	70.0389	38.5698	59.5215		38.927	148.574	38.3982	150.73		38.5917	58.249	38.5637	99.5747		38.3188	69.5005	38.6008	109.086		39.2265	121.056	38.5754	142.249
					40.0001	32.7803	39.5499	34.6164		39.3835	44.2681	39.4071	56.3223		39.3836	70.174	39.5848	55.6953		39.9514	116.617	39.4087	78.3416		39.6072	70.866	39.5785	123.208		39.3272	83.7813	39.6167	130.53		40.2587	116.038	39.5905	150.238
					41.0257	34.5495	40.564	30.2157		40.3933	43.1005	40.4176	61.7716		40.3934	69.4519	40.5998	58.9238		40.9758	94.6081	40.4191	89.3195		40.6228	64.1318	40.5934	124.284		40.3355	90.4873	40.6325	140.907		41.291	109.198	40.6057	125.59
					42.0514	59.313	41.5781	25.6395		41.4031	46.8578	41.428	75.1445		41.4032	66.1708	41.6148	58.4955		42.0002	83.9672	41.4296	89.9446		41.6384	63.5852	41.6082	118.838		41.3439	87.5009	41.6483	178.185				41.6208	140.847
					43.077	71.5833	42.5922	30.3181		42.4129	48.6941	42.4384	59.6874		42.4131	62.5741	42.6298	54.4123		43.0246	85.1566	42.4401	70.6679		42.6539	57.6163	42.623	131.34		42.3523	59.3899	42.6641	173.712				42.636	112.107
					44.1027	81.1566	43.6063	33.4574		43.4228	40.8821	43.4489	52.1505		43.4229	63.0441	43.6448	61.4149		44.049	66.8327	43.4506	71.5573		43.6695	63.013	43.6379	125.173		43.3607	107.245	43.6799	160.381				43.6511	132.697
					45.1283	94.7639	44.6204	24.3341		44.4326	49.2017	44.4593	58.7696		44.4327	65.4706	44.6598	57.5807		45.0734	80.6674	44.4611	79.0087		44.6851	65.3325	44.6527	146.743		44.3691	113.997	44.6957	154.975				44.6662	145.574
					46.154	110.908	45.6346	29.6586		45.4424	44.8746	45.4698	51.7526		45.4426	68.8033	45.6748	61.0897		46.0978	76.9548	45.4715	75.2058		45.7006	57.8236	45.6675	139.371		45.3775	203.784	45.7115	97.9678
					47.1796	113.475	46.6487	33.155		46.4523	42.2797	46.4802	44.8761		46.4524	70.1057	46.6898	65.376		47.1222	57.9476	46.482	66.7452		46.7162	59.5217	46.6824	99.617		46.3859	180.71	46.7273	92.982
					48.2052	116.678	47.6628	35.922		47.4621	51.133	47.4906	49.9333		47.4622	64.3596	47.7048	61.3979		48.1466	64.9961	47.4925	68.8294		47.7318	52.5407	47.6972	62.9382		47.3943	121.111	47.7432	102.21
					49.2309	120.337	48.6769	34.8517		48.4719	41.4164	48.5011	47.0884		48.4721	71.2323	48.7198	77.7665		49.171	61.0608	48.503	81.7294		48.7474	35.8532				48.4027	115.229	48.759	101.372
					50.2565	114.002	49.691	34.4068		49.4818	41.7345	49.5115	74.4554		49.4819	73.1154	49.7348	66.6568		50.1954	93.5553	49.5135	100.649							49.411	121.352	49.7748	98.3381
					51.2822	110.983	50.7051	30.3646		50.4916	43.3945	50.5219	56.454		50.4917	76.896	50.7498	71.075		51.2198	117.983	50.5239	97.9059							50.4194	101.956	50.7906	98.4479
					52.3078	95.3636	51.7192	27.9704		51.5014	42.218	51.5324	60.5403		51.5016	70.7245	51.7648	69.998		52.2442	84.4297	51.5344	97.3151							51.4278	86.223	51.8064	92.1204
					53.3335	77.2717	52.7333	30.2954		52.5113	57.104	52.5428	45.6742		52.5114	75.7518	52.7798	67.0673		53.2686	90.9864	52.5449	115.12							52.4362	67.9774	52.8222	109.712
					54.3591	48.5444	53.7474	34.9016		53.5211	75.6878	53.5533	44.4168		53.5213	75.5113	53.7948	72.5965		54.293	64.5075	53.5554	81.5636							53.4446	68.4624	53.838	81.3713
							54.7615	37.4569		54.5309	64.9206	54.5637	53.6422		54.5311	76.5368	54.8097	73.247		55.3174	65.5466	54.5659	68.3029							54.453	83.0992	54.8538	77.0969
							55.7756	38.4021		55.5408	72.1729	55.5741	68.2434		55.5409	79.2458	55.8247	73.3242		56.3418	58.505	55.5763	53.5843							55.4614	120.979	55.8696	83.8046
							56.7897	33.0497		56.5506	67.1359	56.5846	44.5088		56.5508	79.5685	56.8397	66.1584		57.3661	41.6151									56.4698	121.459	56.8855	100.884
							57.8038	25.8618		57.5604	69.6982	57.595	53.2324		57.5606	82.3032	57.8547	72.6267		58.3905	50.3745									57.4782	134.768	57.9013	154.601
							58.8179	23.6467		58.5703	77.2123	58.6055	43.3961		58.5704	80.2115	58.8697	67.7561												58.4865	124.592	58.9171	116.305
							59.832	22.8042		59.5801	92.4928	59.6159	30.9496		59.5803	74.7132	59.8847	70.447												59.4949	146.813	59.9329	85.8622
							60.8461	24.7416		60.5899	66.2504	60.6263	44.1179		60.5901	80.6617	60.8997	79.7471												60.5033	100.327	60.9487	63.4098
							61.8602	29.5484		61.5998	66.3233	61.6368	32.6301		61.5999	87.5577	61.9147	80.6404												61.5117	63.4265	61.9645	65.056
							62.8743	27.6433		62.6096	56.9174	62.6472	31.3229		62.6098	88.8826	62.9297	81.3183
							63.8884	27.8997		63.6194	45.3181	63.6577	31.3004		63.6196	88.7202	63.9447	104.132
							64.9025	28.0643		64.6293	47.6747	64.6681	31.6381		64.6294	82.954	64.9597	113.02
							65.9166	27.4684		65.6391	62.1788	65.6785	39.3652		65.6393	84.6433	65.9747	122.217
										66.6489	60.3477	66.689	30.7929		66.6491	90.8288	66.9897	126.904
										67.6588	68.6641	67.6994	24.8869		67.6589	92.4681	68.0047	141.909
										68.6686	77.3088	68.7098	30.7347		68.6688	96.4377	69.0197	141.122
										69.6784	65.9964	69.7203	32.7594		69.6786	109.901	70.0347	181.917
										70.6882	68.5536	70.7307	29.7332		70.6884	122.554	71.0497	181.505
										71.6981	88.161	71.7412	28.2949		71.6983	144.093	72.0647	236.274
										72.7079	88.9146				72.7081	155.646	73.0797	216.293
										73.7177	93.1626				73.7179	179.942	74.0947	202.897
										74.7276	97.3175				74.7278	192.658	75.1097	189.731
										75.7374	89.702				75.7376	184.186	76.1246	191.118
										76.7472	105.954				76.7475	194.352	77.1396	196.271
										77.7571	88.8049				77.7573	216.084	78.1546	195.388
										78.7669	98.7256				78.7671	203.124	79.1696	187.615
										79.7767	107.686				79.777	188.658	80.1846	174.082
										80.7866	76.6358				80.7868	194.937	81.1996	138.623
										81.7964	74.896				81.7966	174.306	82.2146	111.147
										82.8062	97.8403				82.8065	155.874	83.2296	110.623
										83.8161	82.6339				83.8163	145.892	84.2446	99.5206
										84.8259	73.0248				84.8261	135.499	85.2596	95.4042
										85.8357	60.4038				85.836	166.231	86.2746	86.8609
										86.8456	36.8316				86.8458	145.448	87.2896	70.8515
										87.8554	41.0277				87.8556	152.579
															88.8655	155.833
															89.8753	141.28
															90.8851	142.49
															91.895	132.834
															92.9048	112.744
															93.9146	106.61
															94.9245	92.255
															95.9343	79.0555

## Sheet: figure 7
	Figure 7b-c
				length of subapex				length of apex
		10um/=9.7pixle@63		rhd3	ren9			rhd3	ren9
			1	60.008	72.014			23.345	8.246
			2	63.159	102.772			22.847	5
		10um=15.4pixel	3	44.147	100.703			16.763	7.071
			4	57.723	72.139			27.203	10.817
			5	58.6	69.426			13.892	5.099
			6	61.984	57.009			25.807	10.77
			7	55.902	89.471			18.439	9.487
			8	40.361	85.329			24.515	7.071
			9	34.132	78.588			17.889	7.81
			10	52.326	48.332			25	8.944
			11	48.374	108.342			13.928	7.81
			12	53.151	111.879			24.083	19.849
			13	64.031	118.423			23.022	12
			14	46.4	88.73			25.612	9.22
			15	36.139	83.235			18.358	14.213
			16	71.449	99.639			15.652	12.806
			17	62.936	74.33			21.541	11.045
			18	45.222	56.143			28.425	10.63
			19	48.27	54.918			19.698	12.083
			20	49.031	80.777			18.028	13.153
			21	50.01	130.698			14.213	9
			22	60.017	88.408			20.125	6.403
			23	48.374	47.011			19.647	9.22
			24	44.102	120.934			22.023	7.071
			25	57.706	88.527			20.248	7.211
		pixel		52.5422	85.1111			20.8121	9.68116
				9.29611	22.9672	2.20216e-07		4.18012	3.24584	9.87588e-14
		um	corrected	34.1183	55.2669			13.5144	6.28647
				6.03644	14.9138			2.71436	2.10769
	Figure 7d
		YFP-RHD3
		pix/frame
		rhd3				ren9
		#	max	avg		#	max	avg
		59	1.1883	0.31256		47	0.649448	0.225738
		58	0.617751	0.251002		46	0.725897	0.229453
		57	0.797086	0.271712		45	0.895108	0.218406
		56	0.819184	0.252318		44	0.598206	0.209947
		55	0.777031	0.245293		43	0.556033	0.217287
		54	0.83193	0.258675		42	1.54936	0.268892
		53	0.641653	0.249383		41	0.751992	0.212182
		52	0.744276	0.246207		40	0.589298	0.212206
		51	0.809607	0.250207		39	0.784967	0.245087
		50	0.840855	0.234875		38	0.767412	0.233363
		47	0.609453	0.277062		37	0.677509	0.193271
		46	0.829312	0.265616		36	0.644414	0.27131
		45	0.784772	0.228216		34	0.706045	0.262751
		44	0.729204	0.25477		33	0.909268	0.198275
		43	0.684588	0.240576		32	0.737739	0.247803
		42	0.672222	0.240573		31	0.445533	0.215945
		41	1.32979	0.333211		30	0.566482	0.237213
		40	0.765243	0.240983		29	0.558304	0.250084
		39	0.661304	0.256113		28	0.568392	0.208753
		38	1.40269	0.33131		27	0.521379	0.184056
		37	0.8194	0.25175		26	0.485597	0.211615
		36	1.57653	0.282923		25	0.538544	0.24075
		33	1.05924	0.306812		24	0.538971	0.217773
		32	0.71125	0.24628		23	0.821023	0.260413
		31	1.50428	0.241909		21	1.06799	0.253679
		avg	0.888278	0.262814			0.706196	0.22905
		sd	0.283719	0.0291027			0.229883	0.0240098
					maximum	average
				ttest	0.0163193	4.95028e-05
	Figure 7h
		1	2	3	4	5	6	7	8	9	10	11	12	13	14	15	16	17	18	19	20	21	average	sd
	wt	0.143	0.101	0.086	0.095	0.055	0.111	0.0859146	0.13	0.119	0.221	0.047	0.111	0.064	0.042	0.16	0.052	0.052	0.087	0.129	0.172	0.055	0.100853	0.0470739
	rhd3	0.114	0.112	0.095	0.134	0.1	0.131	0.084	0.088	0.083													0.104556	0.0193139

## Sheet: Figure 8
Figure 8a
													Anti-GFP
													Anti-mCherry

## Sheet: Supplementary Figure 2
Supplementary Figure 2e
WT										rhd3										ren9										rhd3 ren9
angle	time									time	angle									Time	angle									angle	time
4.989	0									0	9.752									0	-0.604									12.253	0
1.194	0.5									0.5	-11.149									0.5	-0.604									13.041	0.5
0.113	1									1	9.137									1	13.838									16.323	1
5.296	1.5									1.5	-12.498									1.5	-22.871									17.581	1.5
7.262	2									2	4.517									2	-0.924									17.581	2
4.994	2.5									2.5	0									2.5	12.109									20.3	2.5
7.543	3									3	-6.921									3	15.206									24.246	3
0.629	3.5									3.5	-6.483									3.5	17.887									27.517	3.5
0.638	4									4	-6.449									4	24.351									33.73	4
-3.011	4.5									4.5	-10.783									4.5	26.934									34.773	4.5
-5.42	5									5	-10.783									5	33.604									34.675	5
0.694	5.5									5.5	-10.783									5.5	43.871									35.387	5.5
-3.942	6									6	-10.783									6	40.564									36.318	6
-10.084	6.5									6.5	3.364									6.5	31.92									36.811	6.5
-6.54	7									7	-14.968									7	41.197									37.31	7
-13.746	7.5									7.5	-7.286									7.5	30.568									37.31	7.5
0.631	8									8	-0.291									8	29.895									38.853	8
5.163	8.5									8.5	-12.645									8.5	39.58									38.853	8.5
-1.5	9									9	-4.361									9	28.448									38.853	9
-1.267	9.5									9.5	-15.004									9.5	36.864									38.853	9.5
-0.108	10									10	-4.608									10	28.378									37.26	10
10.706	10.5									10.5	-11.408									10.5	37.806									37.26	10.5
10.706	11									11	-11.587									11	30.123									37.26	11
7.05	11.5									11.5	-16.572									11.5	38.743									37.763	11.5
7.167	12									12	-4.041									12	35.225									38.665	12
12.069	12.5									12.5	-3.728									12.5	31.075									40.766	12.5
-1.296	13									13	-2.798									13	41.958									41.583	13
4.043	13.5									13.5	-1.868									13.5	33.277									41.583	13.5
10.405	14									14	-14.255									14	28.819									44.291	14
7.343	14.5									14.5	-15.255									14.5	44.611									44.291	14.5
-3.252	15									15	-15.54									15	31.861									44.291	15
0.324	15.5									15.5	-19.749									15.5	23.366									45.823	15.5
-1.986	16									16	-1.54									16	42.111									45.823	16
-10.174	16.5									16.5	-18.537									16.5	26.403									49.058	16.5
-9.769	17									17	-0.613									17	42.636									55.762	17
3.847	17.5									17.5	3.905									17.5	33.543									52.52	17.5
4.972	18									18	-5.449									18	21.348									53.722	18
1.72	18.5									18.5	8.815									18.5	40.459									53.722	18.5
-1.786	19									19	5.03									19	31.626									58.473	19
11.608	19.5									19.5	5.336									19.5	26.364									59.044	19.5
-4.831	20									20	-1.557									20	20.267									59.044	20
-12.907	20.5									20.5	3.489									20.5	35.403									66.507	20.5
1.297	21									21	-13.384									21	32.404									66.507	21
2.952	21.5									21.5	-19.896									21.5	36.8									67.197	21.5
10.549	22									22	8.653									22	30.785
-5.521	22.5									22.5	14.853									22.5	43.489
2.905	23									23	5.711									23	44.695
5.663	23.5									23.5	5.711									23.5	47.071
1.49	24									24	-11.427									24	50.569
7.176	24.5									24.5	-9.006									24.5	39.271
10.86	25									25	-12.418									25	40.998
										25.5	-0.941									25.5	42.054
										26	2.005									26	42.654
										26.5	-6.625									26.5	42.356
										27	-23.42									27	43.615
										27.5	-1.639									27.5	41.909
										28	-1.026									28	41.576
										28.5	21.993									28.5	41.305
										29	30.924									29	43.032
										29.5	33.568									29.5	40.657
										30	16.998									30	40.998
										30.5	13.125									30.5	61.714
										31	13.312									31	52.239
										31.5	19.959									31.5	53.118
										32	34.551									32	62.299
										32.5	7.484									32.5	52.847
										33	29.286									33	52.847
										33.5	29.286									33.5	63.371
										34	19.237									34	62.835
										34.5	7.633									34.5	54.3
										35	11.592									35	66.829
										35.5	25.441									35.5	48.428
										36	6.116									36	46.762
										36.5	17.186									36.5	43.911
										37	27.162									37	43.208
										37.5	12.843									37.5	43.208
										38	34.433									38	38.786
										38.5	9.367									38.5	40.797
										39	25.017									39	51.347
										39.5	23.339									39.5	53.081
										40	20.315									40	53.853
										40.5	23.228									40.5	48.213
										41	24.977									41	47.876
										41.5	38.08									41.5	41.547
										42	21.718									42	40.932
										42.5	21.884									42.5	31.38
										43	32.376									43	38.749
										43.5	18.722									43.5	34.172
										44	34.581									44	30.814
										44.5	26.662									44.5	37.509
										45	44.754									45	30.57
										45.5	12.437									45.5	32.448
										46	24.969									46	30.492
										46.5	20.485									46.5	24.074
																				47	33.086
																				47.5	40.407
																				48	32.895
																				48.5	27.241
																				49	42.622
																				49.5	34.274
																				50	42.857
																				50.5	29.436
																				51	46.55
																				51.5	31.799

## Sheet: Supplementary Figure 4
	Supplementary Figure 4b
		nativeYFP-RHD3
		pix/frame	1pix=0.1um	interval=0.1s
		Control				taxol
		#	max	avg		#	max	avg
	1	66	0.822879	0.273265		53	0.637209	0.172664
	2	64	1.09756	0.292466		2	1.19304	0.144944
	3	63	2.3284	0.340779		8	0.670525	0.161506
	4	62	0.850601	0.270774		10	0.562385	0.164014
	5	61	0.632219	0.253478		12	0.407399	0.144285
	6	60	1.00962	0.239533		14	1.00633	0.213333
	7	59	1.27429	0.287791		16	0.566571	0.215223
	8	57	1.34893	0.319279		18	1.55398	0.202756
	9	56	1.24889	0.269423		20	0.690563	0.207942
	10	55	2.05983	0.332851		21	1.34763	0.268308
	11	54	2.14778	0.332795		22	0.925787	0.234067
	12	52	0.978787	0.2767		27	0.573867	0.200097
	13	51	1.52577	0.279983		29	0.801841	0.186488
	14	50	1.35992	0.374958		30	0.809639	0.17485
	15	49	1.07293	0.284766		34	0.890918	0.206598
	16	48	1.05758	0.275391		37	0.399176	0.163054
	17	47	1.39964	0.293314		38	0.481074	0.165301
	18	46	0.762014	0.282875		40	0.823138	0.211514
	19	45	1.34591	0.29241		42	0.625331	0.206406
	20	43	1.10848	0.283582		44	0.603922	0.179294
	21	42	1.09978	0.260951		45	0.57857	0.165963
	22	41	1.7187	0.284961		47	0.798184	0.211637
	23	39	0.884965	0.261588		48	0.581821	0.184365
	24	37	0.865602	0.262483		49	0.555972	0.176818
	25	36	2.11257	0.339661		50	0.869086	0.193709
	avg		1.28455	0.290642			0.758158	0.190205
	sd		0.465343	0.0321471			0.282116	0.0286598
			Maximum	Average
		ttest	2.03728e-05	1.59104e-15
